# Supplementary material for: Predictors of Psychological Distress among Post-Operative Cardiac Patients: A Narrative Review
Source: Healthcare (Basel). 2023 Oct 12;11(20):2721. doi: 10.3390/healthcare11202721 (PMC10606887; doi:10.3390/healthcare11202721)
Supplement: Supplementary file 1 [file healthcare-11-02721-s001.zip]

Archive with 1 entries (1 files):
- healthcare-2633795-supplementary.pdf
